# Supplementary material for: Mitochondrial ultrastructural pathology in diabetic cardiomyopathy: integrated analysis via scanning electron microscopy and 3D visualization imaging
Source: Cardiovasc Diabetol. 2025 Aug 13;24:331. doi: 10.1186/s12933-025-02884-5 (PMC12345013; doi:10.1186/s12933-025-02884-5)
Supplement: Supplementary file 1 — Supplementary Material 1 [file 12933_2025_2884_MOESM1_ESM.zip]

Archive with 21 entries (19 files):
- supplement/
- supplement/Gels and Blots image(s)/
- supplement/Gels and Blots image(s)/Drp1.tif
- supplement/Gels and Blots image(s)/Mfn1.tif
- supplement/Gels and Blots image(s)/Mfn2.tif
- supplement/Gels and Blots image(s)/Opa1.tif
- supplement/Gels and Blots image(s)/p-Drp1.tif
- supplement/Gels and Blots image(s)/Parkin.tif
- supplement/Gels and Blots image(s)/PINK1.tif
- supplement/Gels and Blots image(s)/VDAC1.tif
- supplement/Supplemental Video S1.mp4
- supplement/Supplemental Video S10.mp4
- supplement/Supplemental Video S11.mp4
- supplement/Supplemental Video S2.mp4
- supplement/Supplemental Video S3.mp4
- supplement/Supplemental Video S4.mp4
- supplement/Supplemental Video S5.mp4
- supplement/Supplemental Video S6.mp4
- supplement/Supplemental Video S7.mp4
- supplement/Supplemental Video S8.mp4
- supplement/Supplemental Video S9.mp4
